# Supplementary material for: Upward and Poleward (but Not Phenological) Shifts in a Forest Tenebrionid Beetle in Response to Global Change in a Mediterranean Area
Source: Insects. 2024 Mar 30;15(4):242. doi: 10.3390/insects15040242 (PMC11049879; doi:10.3390/insects15040242)
Supplement: Supplementary file 1 [file insects-15-00242-s001.zip › Table S1.xlsx]

## Sheet: Table S1
Unit	Annual precipitation (mm)	Summer precipitation (mm)	Mean annual temperature (°C)	Number of moths with mean annual temperature < l0°C	Mean of minimum temperatures of the coldest month (°C)	Main vegetation
1	1614	277	5.5	8	-4	Common juniper (Juniperus communis) shrubs and beech (Fagus sylvatica) forests
2	1247–1558	l60–205	9–9.8	6	-2.1	Beech (Fagus sylvatica) forests, European hop-hornbeam (Ostrya carpinifolia) forests, mixed forests
3	1161–1432	140–200	10.5–12.4	5–6	-1.8–1.5	European hop-hornbeam (Ostrya carpinifolia) forests, mixed forests, oak forests with downy oak (Quercus pubescens)
4	1431–1606	173–200	12–13.6	5–6	0.1–1.3	Beech (Fagus sylvatica) forests, European hop-hornbeam (Ostrya carpinifolia) forests, mixed forests, oak forests
5	1234–1463	123–160	12.5–14.2	4–5	1.9–2.9	Beech (Fagus sylvatica) forests, European hop-hornbeam (Ostrya carpinifolia) forests, evergreen oak (Quercus ilex) forests, mixed oak forests
6	775–1214	112–152	12.4–13.8	4–5	1.2–2.9	Turkey oak (Quercus cerris) forests, mixed oak forest with Turkey oak (Quercus cerris), downy oak (Quercus pubescens), sessile oak (Quercus petraea), pedunculate oak (Quercus robur), chestnut (Castanea sativa) forests
7	954–1166	103–163	14.2	4	-0.3	Turkey oak (Quercus cerris) and downy oak (Quercus pubescens) forests
8	1098–1233	107–135	13.5–15.6	3–4	Not available	Turkey oak (Quercus cerris), pedunculate oak (Quercus robur) and downy oak (Quercus pubescens) forests
9	810–940	75–123	14.8–15.6	3	2.3–4	Turkey oak (Quercus cerris) forests, mixed forests with Turkey oak (Quercus cerris) and downy oak (Quercus pubescens)
10	1132–1519	96–130	17	2	4.4	Downy oak (Quercus pubescens) forests, evergreen oak (Quercus ilex), mixed forests with European hop-hornbeam (Ostrya carpinifolia) and Oriental hornbeam (Carpinus orientalis)
11	822–1110	84–127	13.7–15.2	3–4	3.4–4	Turkey oak (Quercus cerris) forests, oak forests with downy oak (Quercus pubescens), evergreen oak (Quercus ilex) forests, chestnut (Castanea sativa), fragments of mesophilous woods with common hornbeam (Carpinus betulus) and common hazel (Corylus avellana)
12	842–966	64–89	14.5–16.1	2–4	3.6–5.5	Turkey oak (Quercus cerris) forests, mixed oak forests, cork oak (Quercus suber) forests, meso-hygrophilous woods, Mediterranean maquis, evergreen oak (Quercus ilex) forests
13	593–811	53–71	15–16.4	2–3	3.7–6.8	Oak forest with downy oak (Quercus pubescens), evergreen oak (Quercus ilex) and cork oak (Quercus suber), Turkey oak (Quercus cerris) with forests with Hungarian oak (Quercus frainetto), Mediterranean maquis
14	727–1133	61–83	17–17.2	1–3	6.6–7.1	Evergreen oak (Quercus ilex) and cork oak (Quercus suber) forests, Mediterranean maquis, mixed oak forests with downy oak (Quercus pubescens), European hop-hornbeam (Ostrya carpinifolia), and Oriental hornbeam (Carpinus orientalis)
15	649	48	16.3	1	8.3	Mediterranean maquis
