# Supplementary material for: Upward and Poleward (but Not Phenological) Shifts in a Forest Tenebrionid Beetle in Response to Global Change in a Mediterranean Area
Source: Insects. 2024 Mar 30;15(4):242. doi: 10.3390/insects15040242 (PMC11049879; doi:10.3390/insects15040242)
Supplement: Supplementary file 1 [file insects-15-00242-s001.zip › Table S2.xlsx]

## Sheet: Table S2
Locality	Day	Month (Label Datum)	Month (Assigned)	Year	Number of specimens	Source (1)	Elevation (m asl)	Julian Date	Period	Phytoclimatic Unit	Latitude (°N)	Longitude (°E)	Excluded from the reduced dataset
Monti Cantari, Monte Viglio	14	7	7	1900	2	CLM	1050	196	1900-1980	2	41.893	13.3215
Colli Albani, Monte Cavo	28	5	5	1900	1	CLM	950	149	1900-1980	11	41.7514	12.7098
Canale Monterano, Montevirginio	6	10	10	1901	1	CLM	420	279	1900-1980	11	42.1517	12.126
Monti Sabini, Monte Calvario	22	6	6	1902	1	CLM	842	173	1900-1980	11	42.1073	12.8225
Bracciano	15	6	6	1902	1	CLM	280	166	1900-1980	11	42.1031	12.1756
Roma, Acqua Traversa	5	4	4	1903	1	CLM	90	95	1900-1980	9	41.9543	12.4437
Oriolo Romano	7	4	4	1907	1	CLM	420	97	1900-1980	11	42.1592	12.1389
Maccarese	5	5	5	1907	4	CLM	10	125	1900-1980		41.877	12.214
Oriolo Romano	15	8	8	1907	1	CVI	420	227	1900-1980	11	42.1592	12.1389
Oriolo Romano	3	11	11	1907	3	CVI	420	307	1900-1980	11	42.1592	12.1389
Manziana	25	8	8	1907	2	CVI	370	237	1900-1980	11	42.1331	12.1274
Bassano Romano	26	7	7	1908	2	CLM	365	208	1900-1980	6	42.2181	12.1923
Oriolo Romano	28	5	5	1908	1	CLM	420	149	1900-1980	11	42.1592	12.1389
Bracciano	8	5	5	1910	1	CLM	280	128	1900-1980	11	42.1031	12.1756
Carpineto Romano	1	7	7	1910	1	CLM	570	182	1900-1980	4	41.6055	13.0861
Cisterna	22	3	3	1913	2	CVI	80	81	1900-1980	12	41.5944	12.8263
Viterbo		10	10	1915	2	CRA	350		1900-1980	6	42.4174	12.1049
Isola Farnese	2	12	12	1931	3	CGA	100	336	1900-1980	9	42.0196	12.3932
Formello	25	1	1	1932	1	CGA	200	25	1900-1980	11	42.0788	12.4002
Marino		3	3	1936	1	MZUR	350		1900-1980	11	41.7698	12.6585
Marino	7	2	2	1937	1	MZUR	350	38	1900-1980	11	41.7698	12.6585
Ardea	8	1	1	1939	2	MZUR	25	8	1900-1980	12	41.6118	12.5155
Roma, Acqua Traversa	4	7	7	1940	2	MZUR	90	186	1900-1980	9	41.9543	12.4437
Roma, Insugherata	4	5	5	1941	3	CCO	80	124	1900-1980	9	41.9551	12.4312
Roma, Prima Porta		12	12	1941	1	CPOR	30		1900-1980	9	42.0012	12.4915
Colli Albani, Rocca Priora	7	12	12	1941	1	MZUR	720	341	1900-1980	4	41.7918	12.7607
Malagrotta	10	5	5	1942	2	MZUR	30	130	1900-1980	9	41.8836	12.3337
Colli Albani, Tuscolo	20	5	5	1942	1	MZUR	630	140	1900-1980	11	41.7981	12.7088
Latina Lido		6 – 7		1943	3	MZUR	0		1900-1980	12	41.4072	12.8691
Sasso Furbara	16	8	8	1948	1	MZUR	25	229	1900-1980	11	42.0102	12.0241
Roma, Acquacetosa		3	3	1949	1	CPOR	30		1900-1980		41.9313	12.4877
Colli Albani, Rocca Priora	24	7	7	1952	1	CF	720	206	1900-1980	4	41.7918	12.7607
Coli Albani, Dintorni Rocca Priora	24	8	8	1952	1	CMZ	720	237	1900-1980	4	41.7918	12.7607
Castel Porziano, Capocotta		9	9	1958	1	CLE	0		1900-1980	13	41.6666	12.4008
Castel Porziano, Capocotta				1959	4	CMI	0		1900-1980	13	41.6666	12.4008
Montecompatri		4	4	1959	1	CPOR	485		1900-1980	11	41.8075	12.7396
Colli Albani		10	10	1960	2	CMI	900		1900-1980
Filettino	7	9	9	1961	2	MZUR	1040	250	1900-1980	2	41.8905	13.3245
Colli Albani, Monte Tagliante		3	3	1964	4	CMI	400		1900-1980	11	41.7658	12.828
Colli Albani		1_2		1965	18	CMI	900		1900-1980
Rignano Flaminio	5	3	3	1967	5	MZUR	250	64	1900-1980	11	42.2074	12.4803
Pozzo del Faggeto	26	11	11	1967	1	MZUR	1000	330	1900-1980		41.6086	13.2226
Monti Sabatini, Lago di Martignano	17	5	5	1969	3	CMZ	210	137	1900-1980	11	42.1141	12.3067
Bosco di Manziana	11	10	10	1969	1	CMZ	350	284	1900-1980	11	42.1138	12.1147
Monti della Tolfa, Valle Rio Fiume	14	6	6	1969	1	CMZ	400	165	1900-1980	11	42.0821	11.9669
Tre Croci	14	8	8	1969	1	MZUR	400	226	1900-1980	6	42.331	12.0883
Bosco di Manziana	17	10	10	1970	2	CMZ	350	290	1900-1980	11	42.1138	12.1147
Colli Albani, Tuscolo	18	12	12	1970	2	CMZ	750	352	1900-1980	11	41.7981	12.7088
Casaprota	1	2	2	1970	1	MZUR	650	32	1900-1980	6	42.2511	12.8035
Roma	25	4	4	1970	11	MZUR	25	115	1900-1980	9	41.89	12.4935
Colli Albani, Colle Tagliente	17	1	1	1971	16	CLE	600	17	1900-1980	11	41.7609	12.8271
Carpineto Romano	2	6	6	1972	2	CLE	570	154	1900-1980	4	41.6055	13.0861
Pomezia	29	7	7	1972	3	CMZ	100	211	1900-1980	12	41.6693	12.5018
Pomezia	23	12	12	1972	3	CMZ	100	358	1900-1980	12	41.6693	12.5018
Parco Nazionale del Circeo, Piscina Bagnature	18	6	6	1972	1	MZUR	40	170	1900-1980	12	41.3576	13.0464
Parco Nazionale del Circeo	18	3	3	1973	7	CMI	45	77	1900-1980	12	41.3431	13.0506
Velletri	18	6	6	1974	3	CLE	320	169	1900-1980	11	41.6914	12.778
Colli Albani, Monte Cavo	15	5	5	1974	2	MZUR	950	135	1900-1980	11	41.7514	12.7098
Tolfa	10	11	11	1978	2	MZUR	500	314	1900-1980	11	42.1525	11.9375
Parco Nazionale del Circeo, Piscina Bagnature	2	8	8	1978	1	MZUR	40	214	1900-1980	12	41.3576	13.0464
Parco Nazionale del Circeo, Piscina Bagnature	5	9	9	1978	1	MZUR	40	248	1900-1980	12	41.3576	13.0464
Parco Nazionale del Circeo, Piscina Bagnature	2	8	8	1978	3	MZUR	40	214	1900-1980	12	41.3576	13.0464
Cavaccia	4	6	6	1979	1	MZUR	510	155	1900-1980	11	42.1538	11.9216
Cavaccia	26	7	7	1979	1	MZUR	510	207	1900-1980	11	42.1538	11.9216
Cavaccia	3	8	8	1979	1	MZUR	510	215	1900-1980	11	42.1538	11.9216
Cavaccia	13	9	9	1979	3	MZUR	510	256	1900-1980	11	42.1538	11.9216
Monti della Tolfa, Fosso Verginese	24	11	11	1979	1	MZUR	130	328	1900-1980	11	42.148	11.9899
Monte Pozzo di Ferro	3	7	7	1979	1	MZUR	385	184	1900-1980	11	42.0762	11.972
Monti Aurunci, Monte Faggeto	4	6	6	1979	1	MZUR	1200	155	1900-1980	2	41.3667	13.5667
Monti Aurunci, Monte Faggeto	3	9	9	1979	3	MZUR	1200	246	1900-1980	2	41.3667	13.5667
Roma, Don Orione	2	9	9	1980	3	CF	130	246	1900-1980	9	41.9338	12.4463
Monti Cimini, Monte Venere	16	9	9	1980	1	MZUR	660	260	1900-1980	4	42.35	12.1833
Cavaccia	21	7	7	1980	2	MZUR	510	203	1900-1980	11	42.1538	11.9216
Cavaccia	21	8	8	1980	2	MZUR	510	234	1900-1980	11	42.1538	11.9216
Monte Pozzo di Ferro	20	11	11	1980	1	MZUR	385	325	1900-1980	11	42.0762	11.9727
Trisulti	6	10	10	1980	1	MZUR	600	280	1900-1980	4	41.7645	13.3706
Trisulti	10	8	8	1980	2	MZUR	600	223	1900-1980	4	41.7645	13.3706
Monti Aurunci, Monte Faggeto	22	5	5	1980	1	MZUR	1200	143	1900-1980	2	41.3667	13.5667
Monti Aurunci, Monte Faggeto	21	7	7	1980	1	MZUR	1200	203	1900-1980	2	41.3667	13.5667
Parco Nazionale del Circeo, Piscina Bagnature	28	3	3	1980	3	MZUR	40	88	1900-1980	12	41.3576	13.0464
Palo Laziale	8	8	8	1981	1	MZUR	5	220	1981-2022	13	41.9395	12.0974
Palo Laziale		11	11	1981	1	MZUR	5		1981-2022	13	41.9395	12.0974
Palo Laziale	1	10	10	1981	2	MZUR	5	274	1981-2022	13	41.9395	12.0974
Palo Laziale		8	8	1981	3	MZUR	5		1981-2022	13	41.9395	12.0974
Palo Laziale	1	9	9	1981	4	MZUR	5	244	1981-2022	13	41.9395	12.0974
Palo Laziale		9	9	1981	4	MZUR	5		1981-2022	13	41.9395	12.0974
Palo Laziale		11	11	1981	4	MZUR	5		1981-2022	13	41.9395	12.0974
Parco Nazionale del Circeo, Piscina Bagnature	1	10	10	1981	1	MZUR	40	274	1981-2022	12	41.3576	13.0464
Parco Nazionale del Circeo, Piscina Bagnature	1	10	10	1981	1	MZUR	40	274	1981-2022	12	41.3576	13.0464
Parco Nazionale del Circeo, Piscina Bagnature		8	8	1981	1	MZUR	40		1981-2022	12	41.3576	13.0464
Parco Nazionale del Circeo, Piscina Bagnature		9	11	1981	1	MZUR	40		1981-2022	12	41.3576	13.0464
Parco Nazionale del Circeo, Piscina Bagnature		8	8	1981		MZUR	40		1981-2022	12	41.3576	13.0464
Tolfa	7	7	7	1982	1	CF	500	188	1981-2022	11	42.1525	11.9375
Castel Fusano	7	3	3	1982	2	CF	10	66	1981-2022	13	41.7348	12.3198
Parco Nazionale del Circeo, Piscina Bagnature		6	6	1982	1	MZUR	40		1981-2022	12	41.3576	13.0464
Allumiere	2	12	12	1983	2	CF	520	336	1981-2022	11	42.1574	11.905
Palano	17	11	11	1983	1	MZUR	350	321	1981-2022	11	42.1827	11.8824
Palano	16	9	9	1983	8	MZUR	350	259	1981-2022	11	42.1827	11.8824
Colli Albani, Parco Chigi	27	9 - 10	10	1984	1	MZUR	325		1981-2022	11	41.7245	12.6716
Corvaro		8	8	1985	1	CMI	830		1981-2022	3	42.2041	13.2683	Excluded
Monti Sabini, Fonte Vecchia	1	11 – 12	11	1985	1	MZUR	500		1981-2022	3	42.3882	12.6873	Excluded
Monti Sabini, Fonte Vecchia	1	5 – 6	5	1985	2	MZUR	500		1981-2022	3	42.3882	12.6873	Excluded
Monti Cimini, Poggio Nibbio	23	10 – 11	11	1985	1	MZUR	580		1981-2022	4	42.3555	12.1502
Monti Cimini, Poggio Nibbio	23	3 – 4	4	1985	4	MZUR	580		1981-2022	4	42.3555	12.1502
Monti Cimini, Poggio Nibbio	23	5 – 6	6	1985	5	MZUR	580		1981-2022	4	42.3555	12.1502
Monti Cimini, Poggio Nibbio	23_25	6 – 7	7	1985	5	MZUR	580		1981-2022	4	42.3555	12.1502
Monti Cimini, Poggio Nibbio	23	8 -9	9	1985	5	MZUR	580		1981-2022	4	42.3555	12.1502
Monti Cimini, Poggio Nibbio	23	4 – 5	5	1985	6	MZUR	580		1981-2022	4	42.3555	12.1502
Monti Cimini, Poggio Nibbio	23	7 – 8	8	1985	19	MZUR	580		1981-2022	4	42.3555	12.1502
Monti Cimini, Poggio Nibbio	23_24	6 – 7	7	1985	2	MZUR	550		1981-2022	4	42.3517	12.1446
Monti Cimini, Poggio Nibbio	23	4 – 5	5	1985	5	MZUR	550		1981-2022	4	42.3517	12.1446
Monti Cimini, Poggio Nibbio	23	8 -9	9	1985	9	MZUR	550		1981-2022	4	42.3517	12.1446
Monti Cimini, Poggio Nibbio	23	7 – 8	8	1985	10	MZUR	550		1981-2022	4	42.3517	12.1446
Monti Cimini, Poggio Nibbio				1985	2	MZUR	550		1981-2022	4	42.3517	12.1446
Monti Cimini, Monte Venere	24	11 – 12	12	1985	1	MZUR	520		1981-2022	4	42.3493	12.1633
Monti Cimini, Monte Venere	24	10 – 11	11	1985	2	MZUR	520		1981-2022	4	42.3493	12.1633
Monti Cimini, Monte Venere	24	9 – 10	10	1985	2	MZUR	520		1981-2022	4	42.3493	12.1633
Monti Cimini, Monte Venere	24	6 – 7	7	1985	3	MZUR	520		1981-2022	4	42.3493	12.1633
Monti Cimini, Monte Venere	24	3 – 4	4	1985	4	MZUR	520		1981-2022	4	42.3493	12.1633
Monti Cimini, Monte Venere	24	4 – 5	5	1985	4	MZUR	520		1981-2022	4	42.3493	12.1633
Monti Cimini, Monte Venere	24	5 – 6	6	1985	8	MZUR	520		1981-2022	4	42.3493	12.1633
Monti Cimini, Monte Venere	24	7 – 8	8	1985	12	MZUR	520		1981-2022	4	42.3493	12.1633
Monti Cimini, Monte Venere	24	8 -9	9	1985	14	MZUR	520		1981-2022	4	42.3493	12.1633
Monti Cimini, Monte Venere	23	4 – 5	5	1985	1	MZUR	560		1981-2022	4	42.3464	12.1966
Monti Cimini, Monte Venere	23	6 – 7	7	1985	1	MZUR	560		1981-2022	4	42.3464	12.1966
Monti Cimini, Monte Venere	23	5 – 6	6	1985	2	MZUR	560		1981-2022	4	42.3464	12.1966
Monti Cimini, Monte Venere	23	8 -9	9	1985	5	MZUR	560		1981-2022	4	42.3464	12.1966
Monti Cimini, Monte Venere	23	7 – 8	8	1985	7	MZUR	560		1981-2022	4	42.3464	12.1966
Monti Cimini, Monte Venere	24	7 – 8	8	1985	9	MZUR	900		1981-2022	4	42.3464	12.1966
Monti Cimini, Monte Fogliano	24	10 – 11	11	1985	1	MZUR	900		1981-2022	4	42.3323	12.1457
Monti Cimini, Monte Fogliano	23	4 – 5	5	1985	1	MZUR	900		1981-2022	4	42.3323	12.1457
Monti Cimini, Monte Fogliano	23	8 – 9	9	1985	2	MZUR	900		1981-2022	4	42.3323	12.1457
Monti Cimini, Monte Fogliano	24	9 -10	10	1985	2	MZUR	900		1981-2022	4	42.3323	12.1457
Monti Cimini, Monte Fogliano	23	5 – 6	6	1985	3	MZUR	900		1981-2022	4	42.3323	12.1457
Monti Cimini, Monte Fogliano	26	6 – 7	7	1985	5	MZUR	900		1981-2022	4	42.3323	12.1457
Monti Cimini, Monte Fogliano	24	10 – 11	11	1985	1	MZUR	960		1981-2022	4	42.3323	12.1457
Monti Cimini, Monte Fogliano	24	11 – 12	12	1985	1	MZUR	960		1981-2022	4	42.3323	12.1457
Monti Cimini, Monte Fogliano	23	2 – 3	3	1985	1	MZUR	960		1981-2022	4	42.3323	12.1457
Monti Cimini, Monte Fogliano	24	3 – 4	4	1985	1	MZUR	960		1981-2022	4	42.3323	12.1457
Monti Cimini, Monte Fogliano	24	9 -10	10	1985	2	MZUR	960		1981-2022	4	42.3323	12.1457
Monti Cimini, Monte Fogliano	23	4 – 5	5	1985	4	MZUR	960		1981-2022	4	42.3323	12.1457
Monti Cimini, Monte Fogliano	23	6 – 7	7	1985	5	MZUR	960		1981-2022	4	42.3323	12.1457
Monti Cimini, Monte Fogliano	23	5 – 6	6	1985	7	MZUR	960		1981-2022	4	42.3323	12.1457
Monti Cimini, Monte Fogliano	23	8 – 9	9	1985	12	MZUR	960		1981-2022	4	42.3323	12.1457
Monti Cimini, Monte Fogliano	24	7 – 8	8	1985	15	MZUR	960		1981-2022	4	42.3323	12.1457
Colli Albani, Bosco del Cerquone	5	10 – 11	10	1985	1	MZUR	700		1981-2022	4	41.7701	12.7279
Colli Albani, Bosco del Cerquone	2	4 – 5	4	1985	1	MZUR	700		1981-2022	4	41.7701	12.7279
Colli Albani, Bosco del Cerquone	10	8 – 9	8	1985	1	MZUR	700		1981-2022	4	41.7701	12.7279
Colli Albani, Bosco del Cerquone	8	9 – 10	9	1985	1	MZUR	700		1981-2022	4	41.7701	12.7279
Colli Albani, Bosco del Cerquone	2	5 – 6	5	1985	2	MZUR	700		1981-2022	4	41.7701	12.7279
Colli Albani, Bosco del Cerquone	10	7 – 8	7	1985	9	MZUR	700		1981-2022	4	41.7701	12.7279
Colli Albani, Bosco del Cerquone	4	6 – 7	6	1985	12	MZUR	700		1981-2022	4	41.7701	12.7279
Colli Albani, Maschio di Lariano		8 – 12		1985	7	MZUR	480		1981-2022	4	41.7498	12.8167
Colli Albani, Bosco delle Faete	9	8 – 9	8	1985	2	MZUR	900		1981-2022	4	41.7435	12.7243
Colli Albani, Pineta del Tuscolo	2	10 – 11	10	1985	1	MZUR	700		1981-2022	11	41.7333	12.7333
Colli Albani, Pineta del Tuscolo	3	5 – 6	5	1985	1	MZUR	700		1981-2022	11	41.7333	12.7333
Colli Albani, Pineta del Tuscolo	10	7 – 8	8	1985	1	MZUR	700		1981-2022	11	41.7333	12.7333
Colli Albani, Bosco Chighi	1	10 – 11	10	1985	1	MZUR	425		1981-2022	11	41.7244	12.6715
Colli Albani, Bosco Chighi	26	3 -4	4	1985	2	MZUR	425		1981-2022	11	41.7244	12.6715
Colli Albani, Bosco Chighi	9	4 – 5	4	1985	2	MZUR	425		1981-2022	11	41.7244	12.6715
Colli Albani, Bosco Chighi	10 – 1	8 – 9	8	1985	2	MZUR	425		1981-2022	11	41.7244	12.6715
Colli Albani, Bosco Chighi	8	5 – 6	5	1985	3	MZUR	425		1981-2022	11	41.7244	12.6715
Colli Albani, Bosco Chighi	8	5 – 6	5	1985	3	MZUR	425		1981-2022	11	41.7244	12.6715
Colli Albani, Bosco Chighi	10 – 1	8 – 9	8	1985	5	MZUR	425		1981-2022	11	41.7244	12.6715
Colli Albani, Bosco Chighi	9	6 – 7	6	1985	13	MZUR	425		1981-2022	11	41.7244	12.6715
Colli Albani, Bosco Chighi	9	6 – 7	6	1985	14	MZUR	425		1981-2022	11	41.7244	12.6715
Colli Albani, Bosco Chighi	9	7 – 8	7	1985	22	MZUR	425		1981-2022	11	41.7244	12.6715
Colli Albani, Bosco Chighi	9	7 – 8	7	1985	24	MZUR	425		1981-2022	11	41.7244	12.6715
Colli Albani, Monte Artemisio	4	10 – 11	10	1985	1	MZUR	450		1981-2022	4	41.7167	12.8
Colli Albani, Monte Artemisio	8	7 – 8	7	1985	2	MZUR	450		1981-2022	4	41.7167	12.8
Colli Albani, Monte Artemisio	1	8 – 9	8	1985	4	MZUR	450		1981-2022	4	41.7167	12.8
Colli Albani, Monte Artemisio	8	6 – 7	6	1985	6	MZUR	450		1981-2022	4	41.7167	12.8
Monti Lepini, Rocca Massima	31	3	3	1986	5	CLE	700	90	1981-2022	10	41.6804	12.9203
Monti sabini, Valle Gemini	1	11 – 12	11	1986	1	MZUR	1150		1981-2022	2	42.3157	12.791	Excluded
Monti sabini, Valle Gemini	1	10 – 11	10	1986	3	MZUR	1150		1981-2022	2	42.3157	12.791	Excluded
Monti Sabini, Monte Tancia	1	9 – 10	9	1986	1	MZUR	650		1981-2022	2	42.3167	12.7333	Excluded
Monti Sabini, Monte Tancia	1	7 – 8	7	1986	5	MZUR	650		1981-2022	2	42.3167	12.7333	Excluded
Monti Sabini, Monte Tancia	1	8 -9	8	1986	5	MZUR	650		1981-2022	2	42.3167	12.7333	Excluded
Monti Sabini, Monte Tancia	1	10 – 11	12	1986	1	MZUR	1200		1981-2022	2	42.3167	12.7333	Excluded
Monti Sabini, Monte Pizzuto	1	10 – 11	10	1986	6	MZUR	1150		1981-2022	2	42.3357	12.726	Excluded
Monti Sabini, Monte Macchia Porrara	1	10 – 11	11	1986	1	MZUR	650		1981-2022	2	42.3734	12.7164	Excluded
Monti Sabini, Monte Macchia Porrara	1	9 – 10	9	1986	2	MZUR	650		1981-2022	2	42.3734	12.7164	Excluded
Monti Sabini, Monte Macchia Porrara	1	6 – 7	6	1986	4	MZUR	650		1981-2022	2	42.3734	12.7164	Excluded
Monti Sabini, Monte Macchia Porrara	1	8 – 9	8	1986	4	MZUR	650		1981-2022	2	42.3734	12.7164	Excluded
Monti Sabini, Monte Macchia Porrara	1	5 – 6	5	1986	5	MZUR	650		1981-2022	2	42.3734	12.7164	Excluded
Monti Sabini, Monte Macchia Porrara	1	7 – 8	7	1986	12	MZUR	650		1981-2022	2	42.3734	12.7164	Excluded
Monti Sabini, Monte Macchia Porrara	1	10 – 11	10	1986	1	MZUR	850		1981-2022	2	42.3734	12.7164	Excluded
Monti Sabini, Monte Macchia Porrara	1	7 – 8	7	1986	7	MZUR	850		1981-2022	2	42.3734	12.7164	Excluded
Monti Sabini, Monte Macchia Porrara	1	8 – 9	8	1986	12	MZUR	850		1981-2022	2	42.3734	12.7164	Excluded
Monti Sabini, Monte Macchia Porrara	1	7 – 8	7	1986	1	MZUR	950		1981-2022	2	42.3734	12.7164	Excluded
Monti Sabini, Monte Macchia Porrara	1	9 – 10	9	1986	1	MZUR	950		1981-2022	2	42.3734	12.7164	Excluded
Monti Sabini, Monte Macchia Porrara	1	8 – 9	8	1986	9	MZUR	950		1981-2022	2	42.3734	12.7164	Excluded
Monti Sabini, Monte Cerro	1	7 – 8	7	1986	3	MZUR	815		1981-2022	3	42.4065	12.7254	Excluded
Monti Sabini, Monte Cerro	1	6 – 7	6	1986	1	MZUR	900		1981-2022	3	42.4065	12.7254	Excluded
Monti Sabini, Fonte Vecchia	1	6 – 7	6	1986	1	MZUR	500		1981-2022	3	42.3882	12.6873	Excluded
Monti Sabini, Fonte Vecchia	1	9 -10	9	1986	1	MZUR	500		1981-2022	3	42.3882	12.6873	Excluded
Monti Sabini, Fonte Vecchia	1	7 – 8	7	1986	2	MZUR	500		1981-2022	3	42.3882	12.6873	Excluded
Monti Sabini, Fonte Vecchia	1	8 – 9	8	1986	5	MZUR	500		1981-2022	3	42.3882	12.6873	Excluded
Monti Sabini, Fonte Cerro	1	5 – 6	5	1986	1	MZUR	900		1981-2022	3	42.4065	12.7254	Excluded
Monti Sabini, Fonte Cerro	1	9 – 10	9	1986	1	MZUR	900		1981-2022	3	42.4065	12.7254	Excluded
Monti Sabini, Fonte Cerro	1	8 – 9	8	1986	5	MZUR	900		1981-2022	3	42.4065	12.7254	Excluded
Monti Cimini, Poggio Nibbio	23	9 -10	10	1986	3	MZUR	580		1981-2022	4	42.3555	12.1502
Monti Cimini, Poggio Nibbio	23	6 – 7	7	1986	3	MZUR	580		1981-2022	4	42.3555	12.1502
Monti Cimini, Poggio Nibbio	23	5 – 6	6	1986	4	MZUR	580		1981-2022	4	42.3555	12.1502
Monti Cimini, Poggio Nibbio	23	4 – 5	5	1986	6	MZUR	580		1981-2022	4	42.3555	12.1502
Monti Cimini, Poggio Nibbio	23	7 – 8	8	1986	16	MZUR	580		1981-2022	4	42.3555	12.1502
Monti Cimini, Poggio Nibbio	23	12 – 1	3	1986	1	MZUR	550		1981-2022	4	42.3517	12.1446
Monti Cimini, Poggio Nibbio	23	10 – 11	12	1986	1	MZUR	550		1981-2022	4	42.3517	12.1446
Monti Cimini, Poggio Nibbio	23	4 – 5	5	1986	1	MZUR	550		1981-2022	4	42.3517	12.1446
Monti Cimini, Poggio Nibbio	23	7 – 8	8	1986	1	MZUR	550		1981-2022	4	42.3517	12.1446
Monti Cimini, Poggio Nibbio	23	3 – 4	4	1986	3	MZUR	550		1981-2022	4	42.3517	12.1446
Monti Cimini, Poggio Nibbio	23	8 -9	9	1986	9	MZUR	550		1981-2022	4	42.3517	12.1446
Monti Cimini, Monte Venere	24	9 – 10	10	1986	1	MZUR	520		1981-2022	4	42.3493	12.1633
Monti Cimini, Monte Venere	24	4 – 5	5	1986	4	MZUR	520		1981-2022	4	42.3493	12.1633
Monti Cimini, Monte Venere	24	6 – 7	7	1986	4	MZUR	520		1981-2022	4	42.3493	12.1633
Monti Cimini, Monte Venere	24	8 -9	9	1986	7	MZUR	520		1981-2022	4	42.3493	12.1633
Monti Cimini, Monte Venere	23	9 – 10	10	1986	1	MZUR	560		1981-2022	4	42.3464	12.1966
Monti Cimini, Monte Venere	23	10 – 11	11	1986	2	MZUR	560		1981-2022	4	42.3464	12.1966
Monti Cimini, Monte Venere	23	6 – 7	7	1986	2	MZUR	560		1981-2022	4	42.3464	12.1966
Monti Cimini, Monte Venere	23	8 -9	9	1986	2	MZUR	560		1981-2022	4	42.3464	12.1966
Monti Cimini, Monte Venere	23	4 – 5	5	1986	6	MZUR	560		1981-2022	4	42.3464	12.1966
Monti Cimini, Monte Venere	23	7 – 8	8	1986	7	MZUR	560		1981-2022	4	42.3464	12.1966
Monti Cimini, Monte Fogliano	25	4 – 5	5	1986	1	MZUR	900		1981-2022	4	42.3323	12.1457
Monti Cimini, Monte Fogliano	24	8- 9	9	1986	1	MZUR	900		1981-2022	4	42.3323	12.1457
Monti Cimini, Monte Fogliano	24	10 – 11	11	1986	2	MZUR	900		1981-2022	4	42.3323	12.1457
Monti Cimini, Monte Fogliano	25	5 – 6	6	1986	2	MZUR	900		1981-2022	4	42.3323	12.1457
Monti Cimini, Monte Fogliano	23	3 -4	4	1986	9	MZUR	900		1981-2022	4	42.3323	12.1457
Monti Cimini, Monte Fogliano	23	7 – 8	8	1986	17	MZUR	900		1981-2022	4	42.3323	12.1457
Monti Cimini, Monte Fogliano	24	10 – 11	11	1986	1	MZUR	960		1981-2022	4	42.3323	12.1457
Monti Cimini, Monte Fogliano	23	3 -4	4	1986	2	MZUR	960		1981-2022	4	42.3323	12.1457
Monti Cimini, Monte Fogliano	23	7 – 8	8	1986	4	MZUR	960		1981-2022	4	42.3323	12.1457
Monti Cimini, Monte Fogliano	25	4 – 5	5	1986	5	MZUR	960		1981-2022	4	42.3323	12.1457
Monti Cimini, Monte Fogliano	22	6 – 7	7	1986	7	MZUR	960		1981-2022	4	42.3323	12.1457
Monti Cimini, Monte Fogliano	25	5 – 6	6	1986	8	MZUR	960		1981-2022	4	42.3323	12.1457
Monti Cimini, Monte Fogliano	24	8 – 9	9	1986	8	MZUR	960		1981-2022	4	42.3323	12.1457
Monti Cimini, Monte Fogliano	24	9 -10	10	1986	9	MZUR	960		1981-2022	4	42.3323	12.1457
Roma, Villa Pamphili				1987		Gardini 1997	75		1981-2022	9	41.8874	12.4492
Monti sabini, Valle Gemini	1	6 – 7	6	1987	6	MZUR	1150		1981-2022	2	42.3157	12.791	Excluded
Monti sabini, Valle Gemini	1	8 – 9	8	1987	6	MZUR	1150		1981-2022	2	42.3157	12.791	Excluded
Monti sabini, Valle Gemini	1	7 – 8	7	1987	15	MZUR	1150		1981-2022	2	42.3157	12.791	Excluded
Monti Sabini, Monte Tancia	1	4 – 7		1987	9	MZUR	650		1981-2022	2	42.3167	12.7333	Excluded
Monti Sabini, Monte Tancia	1	4 – 5	4	1987	1	MZUR	1200		1981-2022	2	42.3167	12.7333	Excluded
Monti Sabini, Monte Tancia	1	6 – 7	6	1987	13	MZUR	1200		1981-2022	2	42.3167	12.7333	Excluded
Monti Sabini, Monte Tancia	1	8 -9	8	1987	27	MZUR	1200		1981-2022	2	42.3167	12.7333	Excluded
Monti Sabini, Monte Tancia	1	7 – 8	7	1987	41	MZUR	1200		1981-2022	2	42.3167	12.7333	Excluded
Monti Sabini, Monte Pizzuto	1	5 – 6	5	1987	1	MZUR	1150		1981-2022	2	42.3357	12.726	Excluded
Monti Sabini, Monte Pizzuto	1	6 – 7	6	1987	9	MZUR	1150		1981-2022	2	42.3357	12.726	Excluded
Monti Sabini, Monte Pizzuto	1	8 – 9	8	1987	10	MZUR	1150		1981-2022	2	42.3357	12.726	Excluded
Monti Sabini, Monte Pizzuto	1	7 – 8	7	1987	22	MZUR	1150		1981-2022	2	42.3357	12.726	Excluded
Monti Sabini, Fonte Cerro	1	7 – 8	7	1987	1	MZUR	900		1981-2022	3	42.4065	12.7254	Excluded
Monti Sabini, Fonte Cerro	1	6 – 7	6	1987	2	MZUR	900		1981-2022	3	42.4065	12.7254	Excluded
Castel Fusano	28	6	6	1987	1	MZUR	10	179	1981-2022	13	41.7348	12.3198
Colli Albani, Ponte di Nemi	11	10 – 11	10	1987	1	MZUR	600		1981-2022	11	41.7195	12.7179
Colli Albani, Ponte di Nemi	2	7 – 8	7	1987	1	MZUR	600		1981-2022	11	41.7195	12.7179
Colli Albani, Ponte di Nemi	3	7 – 8	7	1987	2	MZUR	600		1981-2022	11	41.7195	12.7179
Colli Albani, Ponte di Nemi	2	7 – 8	7	1987	2	MZUR	600		1981-2022	11	41.7195	12.7179
Colli Albani, Ponte di Nemi	9	8 -9	8	1987	2	MZUR	600		1981-2022	11	41.7195	12.7179
Colli Albani, Ponte di Nemi	9	8 -9	8	1987	2	MZUR	600		1981-2022	11	41.7195	12.7179
Colli Albani, Vivaro	2	10	10	1988	3	CA	620	276	1981-2022	11	41.7436	12.7661
Monti Cimini, Monte Vitorchiano	25	7 – 8	8	1988	1	MZUR	300		1981-2022	6	42.4675	12.1828
Monti Cimini, Monte Vitorchiano	18	5 – 6	6	1988	4	MZUR	385		1981-2022	6	42.4467	12.1758
Monti Cimini, Monte Vitorchiano	25	8 -9	9	1988	4	MZUR	385		1981-2022	6	42.4467	12.1758
Monti Cimini, Monte Vitorchiano	23	6 – 7	7	1988	7	MZUR	385		1981-2022	6	42.4467	12.1758
Monti Cimini, Monte Vitorchiano	25	7 – 8	8	1988	10	MZUR	385		1981-2022	6	42.4467	12.1758
Monti Cimini, Monte Cimino	23	6 – 7	7	1988	3	MZUR	1050		1981-2022	2	42.4071	12.2041
Monti Cimini	18	5 – 6	6	1988	1	MZUR	800		1981-2022		42.3582	12.1777
Monti Cimini, Monte Fogliano	25	7 – 8	8	1988	10	MZUR	1050		1981-2022	4	42.3333	12.1333
Colli Albani, Ponte di Nemi		10	10	1988	1	MZUR	600		1981-2022	11	41.7195	12.7179
Colli Albani, Ponte di Nemi	28	6 – 7	7	1988	1	MZUR	600		1981-2022	11	41.7195	12.7179
Colli Albani, Ponte di Nemi	29	7 – 8	8	1988	1	MZUR	600		1981-2022	11	41.7195	12.7179
Colli Albani, Ponte di Nemi	29	8 -9	9	1988	1	MZUR	600		1981-2022	11	41.7195	12.7179
Colli Albani, Ponte di Nemi	28	8 -9	9	1988	1	MZUR	600		1981-2022	11	41.7195	12.7179
Colli Albani, Ponte di Nemi	26	5 – 6	6	1988	2	MZUR	600		1981-2022	11	41.7195	12.7179
Colli Albani, Ponte di Nemi	2	7 – 8	7	1988	2	MZUR	600		1981-2022	11	41.7195	12.7179
Colli Albani, Ponte di Nemi	28	8 -9	9	1988	2	MZUR	600		1981-2022	11	41.7195	12.7179
Colli Albani, Ponte di Nemi	28	6 – 7	7	1988	3	MZUR	600		1981-2022	11	41.7195	12.7179
Colli Albani, Ponte di Nemi	29	7 – 8	8	1988	3	MZUR	600		1981-2022	11	41.7195	12.7179
Colli Albani, Ponte di Nemi	28	8 -9	9	1988	3	MZUR	600		1981-2022	11	41.7195	12.7179
Sant' Onofrio		6	6	1988	1	MZUR	740		1981-2022	2	41.4151	13.5301
Sant' Onofrio	26	4 – 5	5	1988	1	MZUR	740		1981-2022	2	41.4151	13.5301
Sant' Onofrio	22	9 – 10	10	1988	1	MZUR	740		1981-2022	2	41.4151	13.5301
Sant' Onofrio		7	7	1988	2	MZUR	740		1981-2022	2	41.4151	13.5301
Sant' Onofrio	26	7 – 8	8	1988	8	MZUR	740		1981-2022	2	41.4151	13.5301
Monti Aurunci, Monte Faggeto		6	6	1988	1	MZUR	740		1981-2022	2	41.3667	13.5667
Monti Aurunci, Monte Faggeto		7	7	1988	1	MZUR	740		1981-2022	2	41.3667	13.5667
Monti Aurunci, Monte Faggeto	25	3 -4	4	1988	1	MZUR	740		1981-2022	2	41.3667	13.5667
Monti Aurunci, Monte Faggeto	26	7 – 8	8	1988	2	MZUR	740		1981-2022	2	41.3667	13.5667
Monti Aurunci, Monte Faggeto	3 – 26	7	7	1988	2	MZUR	1200		1981-2022	2	41.3667	13.5667
Monti Aurunci, Monte Faggeto	26	4 – 5	5	1988	2	MZUR	1200		1981-2022	2	41.3667	13.5667
Monti Aurunci, Monte Faggeto	26	7 – 8	8	1988	2	MZUR	1200		1981-2022	2	41.3667	13.5667
Monti Aurunci, Monte San Biagio		6	6	1988	1	MZUR	120		1981-2022	14	41.3624	13.3486
Monti Aurunci, Monte San Biagio	26	8 -9	9	1988	2	MZUR	120		1981-2022	14	41.3624	13.3486
Monte Rufeno	23	4	4	1989	2	CA	510	113	1981-2022	6	42.7833	11.8833	Excluded
Torre Alfina		5	5	1989	1	MZUR	490		1981-2022	7	42.757	11.938	Excluded
Torre Alfina	10	3 – 4	3	1989	1	MZUR	490		1981-2022	7	42.757	11.938	Excluded
Torre Alfina	9	6 – 7	6	1989	4	MZUR	490		1981-2022	7	42.757	11.938	Excluded
Torre Alfina	10	7 – 8	7	1989	6	MZUR	490		1981-2022	7	42.757	11.938	Excluded
Torre Alfina	10	8 – 9	8	1989	8	MZUR	490		1981-2022	7	42.757	11.938	Excluded
Torre Alfina	8	10 – 11	11	1989	1	MZUR	470		1981-2022	6	42.7553	11.9459	Excluded
Torre Alfina	10	8 – 9	8	1989	1	MZUR	470		1981-2022	6	42.7553	11.9459	Excluded
Torre Alfina	10	11 – 12	11	1989	2	MZUR	470		1981-2022	6	42.7553	11.9459	Excluded
Torre Alfina	10	3 – 4	3	1989	2	MZUR	470		1981-2022	6	42.7553	11.9459	Excluded
Torre Alfina	10	4 – 5	4	1989	2	MZUR	470		1981-2022	6	42.7553	11.9459	Excluded
Torre Alfina	10	7 – 8	7	1989	6	MZUR	470		1981-2022	6	42.7553	11.9459	Excluded
Monte Rufeno	9	5 – 6	5	1989	1	MZUR	540		1981-2022	6	42.7877	11.9016	Excluded
Monte Rufeno	10	7 – 8	7	1989	1	MZUR	540		1981-2022	6	42.7877	11.9016	Excluded
Monte Rufeno	10	8 -9	8	1989	5	MZUR	540		1981-2022	6	42.7877	11.9016	Excluded
Monte Rufeno	8	10 – 11	10	1989	1	MZUR	650		1981-2022	6	42.7833	11.8833	Excluded
Monte Rufeno	10	8 – 9	8	1989	1	MZUR	650		1981-2022	6	42.7833	11.8833	Excluded
Monte Rufeno	9	6 – 7	6	1989	2	MZUR	670		1981-2022	6	42.7833	11.8833	Excluded
Monte Rufeno	10	7 – 8	7	1989	3	MZUR	670		1981-2022	6	42.7833	11.8833	Excluded
Monte Rufeno	9	5 – 6	5	1989	4	MZUR	670		1981-2022	6	42.7833	11.8833	Excluded
Percile	19	11	11	1989	2	MZUR	580	323	1981-2022	3	42.0951	12.9108
Castel Fusano	24	3	3	1991	3	CMZ	10	83	1981-2022	13	41.7348	12.3198
Ponte Galeria, Macchia Grande	3	4 – 5	4	1992	1	MZUR	5		1981-2022	9	41.8304	12.2124
Ponte Galeria, Macchia Grande	5	8 -9	8	1992	2	MZUR	5		1981-2022	9	41.8304	12.2124
Ponte Galeria, Macchia Grande	5	8 -9	8	1992	2	MZUR	5		1981-2022	9	41.8304	12.2124
Ponte Galeria, Macchia Grande	3	7 – 8	7	1992	4	MZUR	5		1981-2022	9	41.8304	12.2124
Ponte Galeria, Macchia Grande	3	7 – 8	7	1992	6	MZUR	5		1981-2022	9	41.8304	12.2124
Monte Salerio	30	5 – 6	6	1992	1	MZUR	1100		1981-2022	2	41.5993	13.1697
Monte Salerio	30	6 – 7	7	1992	2	MZUR	1100		1981-2022	2	41.5993	13.1697
Norma – Bassiano SP km 15	30	5 – 6	6	1992	1	MZUR	420		1981-2022	12	41.569	12.9957
Norma – Bassiano SP km 15	30	9 – 10	10	1992	1	MZUR	420		1981-2022	12	41.569	12.9957
Norma – Bassiano SP km 15	30	6 – 7	7	1992	3	MZUR	420		1981-2022	12	41.569	12.9957
Norma – Bassiano SP km 15	30	7 – 8	8	1992	3	MZUR	420		1981-2022	12	41.569	12.9957
Monti Lepini, Monte Semprevisa	27	8 – 9	9	1992	1	MZUR	880		1981-2022	2	41.5569	13.0614
Monti Lepini, Monte Semprevisa	30	6 – 7	7	1992	1	MZUR	600		1981-2022	2	41.5533	13.0481
Monti Lepini, Monte Semprevisa	30	7 – 8	8	1992	1	MZUR	600		1981-2022	2	41.5533	13.0481
Ponte Galeria, Macchia Grande	5	2 – 3	2	1993	1	MZUR	5		1981-2022	9	41.8304	12.2124
Castel Porziano	4	7	7	1994	2	CMZ	65	185	1981-2022	13	41.7441	12.403
Roma, Villa Ada				1994		Gardini 1997	55		1981-2022	9	41.933	12.5039
Acquafondata	30	3	3	1994	1	MZUR	100	89	1981-2022	2	41.5439	13.9538	Excluded
Malagrotta	24	9	9	1994	2	MZUR	30	267	1981-2022	9	41.8836	12.3337
Canale Monterano	30	11	11	1996	12	CF	375	335	1981-2022	11	42.1376	12.1032
Roma, Colli Aniene	15	12	12	1996	1	CF	25	350	1981-2022	9	41.9141	12.5866
Castel Porziano	8	10	10	1996	3	CMZ	65	282	1981-2022	13	41.7441	12.403
Riserva Naturale Tevere Farfa	23	4	4	1997	2	CF	35	113	1981-2022	7	42.2203	12.6084
Riserva Naturale Tevere Farfa	22	4	4	1997	2	CF	35	112	1981-2022	7	42.2057	12.6077
Morlupo	4	5	5	1997	6	CF	230	124	1981-2022	11	42.1472	12.4985
Morlupo	10	5	5	1997	3	CF	230	130	1981-2022	11	42.1472	12.4985
Formello	20	7	7	1997	2	CF	200	201	1981-2022	11	42.0788	12.4002
Formello	20	7	7	1997	2	CF	200	201	1981-2022	11	42.0788	12.4002
Monti Cornicolani, Sant'Angelo Romano	8	6	6	1997	2	CF	370	159	1981-2022	7	42.0337	12.7134
Roma, Monte Mario	8	1	1	1997	3	CF	100	8	1981-2022	9	41.9221	12.4523
Roma, Monte Mario	11	5	5	1997	2	CF	100	131	1981-2022	9	41.9221	12.4523
Colli Albani, Doganella	6	4	4	1997	1	CF	750	96	1981-2022	11	41.7643	12.7414
Colli Albani, Palazzolo	6	4	4	1997	35	CF	560	96	1981-2022	11	41.7444	12.6906
Castel Fusano	23	2	2	1997	1	CF	0	54	1981-2022	13	41.7045	12.3367
Norma	13	12	12	1997	1	CF	420	347	1981-2022	12	41.569	12.9957
Castel Porziano	26	2	2	1997	2	CMZ	65	57	1981-2022	13	41.7441	12.403
Castel Porziano	8	4	4	1997	3	CMZ	80	98	1981-2022	13	41.7438	12.407
Roma, Via di Marco Simone		1	1	1997		Crucitti et al. 2016	50		1981-2022	9	41.9513	12.6417
Lago di Ventina	8	11	11	1998	1	CF	371	312	1981-2022	3	42.5095	12.7532	Excluded
Percile	12	4	4	1998	1	CF	580	102	1981-2022	3	42.0951	12.9108
Caldara di Manziana	15	4	4	1998	2	CF	250	105	1981-2022	11	42.0894	12.0999
Roma, Insugherata	13	11	11	1998	4	CF	45	317	1981-2022	9	41.9543	12.4437
Roma, Monte Mario	21	2	2	1998	3	CF	100	52	1981-2022	9	41.9221	12.4523
Roma, Monte Mario	16	11	11	1998	2	CF	100	320	1981-2022	9	41.9221	12.4523
Castel Porziano, Capocotta	17 - 22	12	12	1998	5	CMZ	0		1981-2022	13	41.6666	12.4008
Oriolo Romano	25	7	7	1999	1	CF	100	206	1981-2022	11	42.1613	12.1505
Roma, Marcigliana	6	3	3	1999	5	CF	60	65	1981-2022	9	41.9833	12.5667
Roma, Insugherata	15	7	7	1999	4	CF	80	196	1981-2022	9	41.9551	12.4312
Roma, Insugherata	16	8	8	1999	5	CF	80	228	1981-2022	9	41.9551	12.4312
Roma, Acqua Traversa	27	3	3	1999	1	CF	60	86	1981-2022	9	41.9543	12.4437
Roma, Villa Ada	31	7	7	1999	4	CF	55	212	1981-2022	9	41.933	12.5039
Roma, Villa Ada	3	6	6	1999	6	CF	55	154	1981-2022	9	41.933	12.5039
Roma, Pineto	30	8	8	1999	2	CF	60	242	1981-2022	9	41.9168	12.4309
Roma, Pineto	20	6	6	1999	3	CF	60	171	1981-2022	9	41.9168	12.4309
Roma, Villa Pamphili	20	6	6	1999	2	CF	75	171	1981-2022	9	41.8874	12.4492
Roma, Villa Pamphili	29	7	7	1999	4	CF	75	210	1981-2022	9	41.8874	12.4492
Roma, Tenuta dei Massimi	7	5	5	1999	2	CF	55	127	1981-2022	9	41.8511	12.3907
Roma, Infernaccio	29	7	7	1999	2	CF	45	210	1981-2022	9	41.827	12.4091
Roma, Acquacetosa	12	7	7	1999	2	CF	30	193	1981-2022	9	41.8118	12.4789
Roma, Riserva Naturale Decima Malafede	16	7	7	1999	1	CF	55	197	1981-2022	9	41.722	12.4641
Roma, Riserva Naturale Decima Malafede	6	4	4	1999	8	CF	55	96	1981-2022	9	41.722	12.4641
Roma, Riserva Naturale Decima Malafede	23	1	1	1999	7	CF	40	23	1981-2022	13	41.7165	12.41
Castel Porziano		8	8	1999	1	CMZ	70		1981-2022	13	41.7646	12.4039
Castel Porziano, Capocotta	21	1	1	1999	3	CMZ	50	21	1981-2022	13	41.7259	12.4114
Castel Porziano, Capocotta	27	1	1	2000	1	CMZ	0	27	1981-2022	13	41.6666	12.4008
Castel Porziano, Capocotta	1 - 3	2	2	2000	2	CMZ	0		1981-2022	13	41.6666	12.4008
Monti Simbruini (Parco Regionale), Vallepietra dintorni	30	9	9	2001	5	CF	600	273	1981-2022	2	41.8826	13.2128
Castel Fusano	9	5	5	2001	3	CF	10	129	1981-2022	13	41.7217	12.3298
Castel Fusano	30	5	5	2001	1	CF	10	150	1981-2022	13	41.7212	12.3299
Castel Fusano		7	7	2001	1	UR3	10		1981-2022	13	41.7348	12.3198
Castel Fusano		10	10	2001	1	UR3	10		1981-2022	13	41.7348	12.3198
Castel Fusano		8	8	2001	3	UR3	10		1981-2022	13	41.7348	12.3198
Castel Fusano		6	6	2001	17	UR3	10		1981-2022	13	41.7348	12.3198
Caldara di Manziana	17	2	2	2002	2	CA	300	48	1981-2022	11	42.0894	12.0999
Riserva Naturale "Macchia di Gattaceca e Macchia del Barco", Macchia di Gattaceca	27	10	10	2010		http://www.entomologiitaliani.net/public/forum/phpBB3/viewtopic.php?f=178&t=11124&hilit=velikensis	140	300	1981-2022	7	42.05	12.665
Serrone		3	3	2010		http://www.entomologiitaliani.net/public/forum/phpBB3/viewtopic.php?f=178&t=17212&hilit=velikensis	738		1981-2022	4	41.842	13.094
Riserva Naturale Tor Caldara	25	7	7	2010		http://www.entomologiitaliani.net/public/forum/phpBB3/viewtopic.php?f=178&t=17212&hilit=velikensis	13	206	1981-2022	12	41.4886	12.593
Riserva Naturale "Macchia di Gattaceca e Macchia del Barco", Macchia di Gattaceca	14	9	9	2011		http://www.entomologiitaliani.net/public/forum/phpBB3/viewtopic.php?f=178&t=26911&hilit=velikensis	140	257	1981-2022	7	42.05	12.665
Canepina	31	8	8	2011		http://www.entomologiitaliani.net/public/forum/phpBB3/viewtopic.php?f=178&t=26997&hilit=velikensis	501	243	1981-2022	6	42.383	12.232
Monti Cimini, Monte Cimino	25	8	8	2012		http://www.entomologiitaliani.net/public/forum/phpBB3/viewtopic.php?f=178&t=41836&hilit=Helops+caeruleus	1050	238	1981-2022	2	42.4071	12.2041
Allumiere	5	5	5	2014	1	CF	609	125	1981-2022	11	42.1533	11.9103
Colli Albani, Monte Cavo	8	7	7	2016		http://www.entomologiitaliani.net/public/forum/phpBB3/viewtopic.php?f=178&t=73587&hilit=velikensis	950	190	1981-2022	11	41.7514	12.7098
Parco Regionale Archeologico Naturale dell'Inviolata	22	1	1	2017		http://www.entomologiitaliani.net/public/forum/phpBB3/viewtopic.php?f=178&t=26306&hilit=Blaps+gibba	80	22	1981-2022	9	41.972	12.683
Vallinfreda	8	4	4	2018	1	CF	874	98	1981-2022	3	42.0865	12.9959
Spigno Saturnia, Canale di Petrella	7	8	8	2018		http://www.entomologiitaliani.net/public/forum/phpBB3/viewtopic.php?f=178&t=81334&hilit=velikensis	730	219	1981-2022	10	41.3161	13.683
Monti Cimini, Monte Cimino, Sentiero Poggio Orlando	7	7	7	2022	1	CF	900	188	1981-2022	2	42.397	12.263
Parco Regionale Archeologico Naturale dell'Inviolata		2	2			Crucitti et al. 2019	80		1981-2022	9	41.972	12.683
Parco Regionale Archeologico Naturale dell'Inviolata		6	6			Crucitti et al. 2019	80		1981-2022	9	41.972	12.683
Parco Regionale Archeologico Naturale dell'Inviolata		8	8			Crucitti et al. 2019	80		1981-2022	9	41.972	12.683
Parco Regionale Archeologico Naturale dell'Inviolata		12	12			Crucitti et al. 2019	80		1981-2022	9	41.972	12.683
(1) Explanations for sources
Collections
Acronym	Colection	Date of inspection
CA	Coll. R. Antonelli, Roma	1996-2002
CCO	Coll. A. Cotta, Torri di Barattano, Perugia	2002
CF	Coll. S. Fattorini, Roma	1996-2023
CGA	Coll. Garvaglia - Museo Civico di Zoologia, Roma	1996-1997
CLE	Coll. P. Leo, Cagliari	2002
CLM	Coll. P. Luigioni - Museo Civico di Zoologia, Roma	1996-1997
CMI	Coll. E. Migliaccio, Roma	1996-1997
CMZ	Coll. P. Maltzeff, Roma	1996-2002
CPOR	Coll. B. Borena, Cantalupo, Rieti	2014
CRA	Coll. F. Rasetti - Museo Civico di Zoologia di Roma	1996-1997
CVI	Coll. D. Vita - Museo Civico di Zoologia di Roma	1996-1997
MZUR	Coll. Museo di Zoologia dell’Università di Roma “Sapienza”	1996-1997
UR3	Museo Università degli Studi "Roma Tre", Roma	2002
Literature
Crucitti et al. 2016	Crucitti, P.; Bombarda, F.; Brocchieri, D.; Bubbico, F.; Del Bove, E.; Doglio, S.; Emiliani, F.; Francioni, G.; Gnecchi, M.; Michelangeli, F.; Rodomontini, R.; Pulvirenti, E.; Rossi, S.; Santoboni, L.; Tringali, L.; Viglioglia, V. Checklist di gruppi selezionati dell’entomofauna di una area della campagna romana a nord-est di Roma (Lazio) (Insecta). Boll. Ass. Romana Entomol., 2016, 71, 207-233.
Crucitti et al. 2019	Crucitti, P.; Brocchieri, D.; Bubbico, F.; Castelluccio, P.; Cervoni, F.; Di Russo, E.; Emiliani, F.; Giardini, M.; Pulvirenti, E. Checklist di alcuni gruppi selezionati dell’entomofauna del Parco Naturale Archeologico dell’Inviolata (Guidonia Montecelio, Roma): XlI contributo allo studio della biodiversità della Campagna Romana a nord-est di Roma. Boll. Soc. Ent. Ital. 2019, 151, 65–92.
Gardini 1997	Gardini, G. Coleoptera Alleculidae, Tenebrionidae. In Gli Insetti di Roma, Zapparoli, M. Ed.; Fratelli Palombi, Roma: Italy, 1997, pp. 204-206.
