# Supplementary material for: Upward and Poleward (but Not Phenological) Shifts in a Forest Tenebrionid Beetle in Response to Global Change in a Mediterranean Area
Source: Insects. 2024 Mar 30;15(4):242. doi: 10.3390/insects15040242 (PMC11049879; doi:10.3390/insects15040242)
Supplement: Supplementary file 1 [file insects-15-00242-s001.zip › Table S3.xlsx]

## Sheet: Table S3
Year	Temperature (°C)
1901	12.65
1902	12.89
1903	13.06
1904	13.49
1905	12.85
1906	12.83
1907	12.91
1908	12.58
1909	12.64
1910	13
1911	13.48
1912	12.75
1913	13.12
1914	12.82
1915	12.92
1916	13.55
1917	12.91
1918	12.91
1919	12.73
1920	13.9
1921	13.66
1922	13.05
1923	13.53
1924	13.22
1925	13.11
1926	13.68
1927	13.91
1928	13.63
1929	13.07
1930	13.7
1931	12.95
1932	13.15
1933	12.54
1934	13.8
1935	13.09
1936	13.37
1937	13.38
1938	13.16
1939	13.15
1940	12.12
1941	12.55
1942	13.36
1943	14.04
1944	12.91
1945	13.74
1946	13.64
1947	13.85
1948	13.58
1949	13.75
1950	14.1
1951	13.76
1952	13.59
1953	13.29
1954	12.86
1955	13.4
1956	12.59
1957	13.51
1958	13.63
1959	13.57
1960	13.5
1961	13.81
1962	13.11
1963	13.18
1964	13.32
1965	12.87
1966	13.37
1967	13.37
1968	13.17
1969	13.07
1970	13.26
1971	13.17
1972	13.14
1973	13.16
1974	13.15
1975	13.22
1976	12.92
1977	13.5
1978	12.81
1979	13.52
1980	12.64
1981	13.09
1982	13.95
1983	13.45
1984	12.96
1985	13.54
1986	13.63
1987	13.64
1988	13.83
1989	13.43
1990	13.95
1991	13.21
1992	13.89
1993	13.64
1994	14.51
1995	13.45
1996	13.31
1997	13.96
1998	13.84
1999	14.09
2000	14.36
2001	14.25
2002	14.35
2003	14.54
2004	13.99
2005	13.53
2006	14.21
2007	14.52
2008	14.45
2009	14.51
2010	13.94
2011	14.55
2012	14.49
2013	14.25
2014	14.82
2015	14.82
2016	14.64
2017	14.5
2018	15.17
2019	15.05
2020	14.71
2021	14.65
2022	15.36
