# Supplementary material for: Upward and Poleward (but Not Phenological) Shifts in a Forest Tenebrionid Beetle in Response to Global Change in a Mediterranean Area
Source: Insects. 2024 Mar 30;15(4):242. doi: 10.3390/insects15040242 (PMC11049879; doi:10.3390/insects15040242)
Supplement: Supplementary file 1 [file insects-15-00242-s001.zip › Table S4.xlsx]

## Sheet: Table S4
Location	Elevation (m)	Latitude (°N)	Longitude (°E)	Annual average mean temperature (°C)
Abbazia di Farfa	192	42.22	12.719	15.188
Acquapendente	425	42.744	11.877	12.637
Affile	684	41.494	13.705	11.99
Alatri	502	41.707	13.387	13.959
Albano	384	41.728	12.659	13.939
Allumiere	609	42.158	11.909	13.733
Amaseno	112	41.468	13.336	15.709
Antrodoco	510	42.417	13.079	13.121
Aquino	128	41.494	13.705	15.604
Ardea	37	41.612	12.537	14.463
Atina	520	41.62	13.8	13.681
Balze di S. Lucia	540	42.265	13.16	12.428
Bolsena	348	42.653	11.972	13.411
Borghetto di Grottaferrata	329	41.796	12.652	14.825
Bracciano	228	42.073	12.148	15.156
Campoleone	56	41.643	12.66	16.072
Canino	229	42.464	11.749	14.947
Capranica di Sutri	370	42.26	12.17	14.031
Casamari	300	41.671	13.487	14.192
Cassino	60	41.492	13.833	16.978
Castel Cellesi	385	42.589	12.151	13.933
Castel Madama	453	41.976	12.868	13.493
Ceccano	213	41.601	13.297	15.052
Ceprano	142	41.545	13.516	15.513
Cerasella di Sabaudia	34	41.372	13.075	16.216
Cervaro	257	41.49	13.906	14.765
Civita Castellana	145	42.297	12.412	14.653
Civitavecchia	6	42.097	11.785	16.306
Civitavecchia UCEA	23	42.104	11.794	16.392
Collepardo	800	41.765	13.369	12.297
Colonna di Roma	343	41.833	12.751	14.206
Contigliano	488	42.411	12.766	13.263
Esperia inferiore	272	41.392	13.644	13.503
Fiuggi Fontevecchia	621	41.802	13.241	12.005
Fondi	8	41.342	13.419	16.384
Frascati	322	41.81	12.671	14.343
Frosinone	252	41.639	13.315	14.798
Gaeta (Torre Orlando)	180	41.22	13.55	17.101
Gaeta UCEA	50	41.221	13.563	16.992
Giustiniana	150	41.983	12.411	15.212
Guidonia Aeroporto	83	41.992	12.733	15.561
Isola Bisentina	328	42.584	11.907	14.304
Latina	12	41.471	12.906	16.133
Latina aeroporto	45	41.57	12.91	15.531
Lenola	470	41.412	13.448	13.381
Leonessa	974	42.579	12.954	9.842
Licenza	478	42.075	12.9	13.331
M.te Guadagnolo	1203	41.913	12.928	9.018
M.te San Biagio	120	41.353	13.351	15.657
M.te Terminillo	1750	42.456	12.993	5.538
Maccarese Idrovora	4	41.818	12.219	15.562
Marano Equo	470	41.993	13.016	13.381
Montalto di Castro	46	42.33	11.633	16.138
Monte Romano	230	42.268	11.9	14.943
Montefiascone	633	42.53	12.023	12.321
Montelibretti	214	42.135	12.739	15.046
Monterotondo	165	42.051	12.617	15.364
Morlupo	207	42.144	12.507	15.093
Nepi	225	42.241	12.338	14.974
Orte	51	42.46	12.386	14.224
Paliano	450	41.79	13.062	13.513
Palombara Sabina	372	42.067	12.765	14.018
Pantano Tarquinia	38	42.175	11.781	16.19
Picinisco	740	41.647	13.866	11.625
Pico	220	41.412	13.561	15.006
Poggio Mirteto	242	42.27	12.695	14.863
Pomezia	37	41.664	12.501	15.25
Pontinia	6	41.442	13.103	16.398
Posta	721	42.528	13.101	10.497
Posticciola	540	42.234	12.942	12.392
Pratica di Mare	37	41.664	12.48	14.958
Proceno	392	42.789	11.786	13.89
Riano Flaminio	102	42.101	12.504	15.75
Rieti	402	42.422	12.812	12.192
Ripi	300	41.612	13.426	14.487
Rocca di Papa	685	41.76	12.71	11.983
Roma Casalotti	52	41.92	12.365	14.746
Roma Ciampino	137	41.8	12.6	15.07
Roma Fiumicino	2	41.776	12.234	15.481
Roma Monte Mario	139	41.93	12.442	15.278
Roma Urbe aeroporto	35	41.952	12.506	15.091
Ronciglione	441	42.292	12.217	13.569
Rota	191	42.153	12.009	15.194
S. Elia Fiume Rapido	84	41.54	13.866	15.889
S. Lorenzo Nuovo	503	42.686	11.906	13.166
S.S.Cosma e Damiano	206	41.274	13.79	15.097
Sasso di Furbara	311	42.055	12.046	14.414
Segni	666	41.69	13.02	12.554
Settecamini	48	41.94	12.626	16.125
Soriano nel Cimino	510	42.422	12.237	13.121
Stimigliano	205	42.291	12.57	15.096
Subiaco Santa Scolastica	511	41.919	13.11	12.408
Sutri	291	42.242	12.224	14.545
Tarquinia	145	42.225	11.733	15.493
Terracina	2	41.287	13.256	17.167
Torre Olevola (Mte Circeo)	6	41.252	13.117	15.72
Trisulti di Collepardo	800	41.779	13.397	13.592
Tuscania	166	42.408	11.87	15.108
Valentano	514	42.557	11.834	13.089
Valmontone	306	41.776	12.92	14.448
Velletri	352	41.684	12.779	14.148
Vetralla	311	42.333	12.091	14.414
Vigna di Valle aeroporto	271	42.085	12.218	14.497
Viterbo aeroporto	320	42.436	12.062	13.405
Viterbo LL.PP.	327	42.417	12.105	13.796
Zagarolo	318	41.832	12.835	14.37
